# Supplementary material for: Opportunities and Alternatives of Modern Radiation Oncology and Surgery for the Management of Resectable Brain Metastases
Source: Cancers (Basel). 2023 Jul 19;15(14):3670. doi: 10.3390/cancers15143670 (PMC10377800; doi:10.3390/cancers15143670)
Supplement: Supplementary file 1 [file cancers-15-03670-s001.zip]

Archive with 1 entries (1 files):
- cancers-2379723-supplementary.pdf
